# Supplementary material for: New Precursors to 3-Sulfanylhexan-1-ol? Investigating the Keto–Enol Tautomerism of 3-S-Glutathionylhexanal
Source: Molecules. 2021 Jul 14;26(14):4261. doi: 10.3390/molecules26144261 (PMC8303116; doi:10.3390/molecules26144261)
Supplement: Supplementary file 1 [file molecules-26-04261-s001.zip]

Archive with 1 entries (1 files):
- molecules-1278762-supplementary.pdf
